# Supplementary material for: GADD45α is a direct target of TFEB and contributes to tacrolimus-induced chronic nephrotoxicity
Source: JCI Insight. 2025 Feb 6;10(6):e183560. doi: 10.1172/jci.insight.183560 (PMC11949043; doi:10.1172/jci.insight.183560)
Supplement: Supporting data values [file jciinsight-10-183560-s046.xlsx]

## Sheet: fig1
1A
Vehicle	Tac 25	Tac 50	Tac 75
1.09	1.22	1.09	0.91
0.99	0.9	0.9	1.04
1.12	1.21	0.89	0.88
0.81	1.28	1.16	1
1B
Vehicle	Tac 25	Tac 50	Tac 75
0.917039	0.877722	0.879695	0.84578
0.987934	0.881025	0.893693	0.943558
1.09503	1.1159	0.990637	1.02477
Vehicle	Tac 25	Tac 50	Tac 75
0.933804	0.599079	0.27577	0.244199
0.90095	0.797312	0.545621	0.485471
1.16525	0.791231	0.487499	0.36493
1C
Vehicle	Tac 25	Tac 50	Tac 75
47.52	42.78	15.78	4.25
64.14	39.36	27.34	9.24
50.16	51.8	21.69	7.01
1D
Vehicle	Tac 25	Tac 50	Tac 75
1.01	0.7	0.54	0.37
0.89	0.82	0.35	0.49
0.98	0.58	0.31	0.26
1.13	0.69	0.37	0.34
Vehicle	Tac 25	Tac 50	Tac 75
1.11	0.76	0.46	0.28
0.88	0.9	0.62	0.53
1.18	0.73	0.69	0.44
0.83	0.8	0.52	0.36
1E
Ctrl	Tac
0.62	1.1
0.98	1.46
1.23	0.56
0.83	1.08
1.02	1.21
1.31	1.48
1F
Ctrl	Tac
1.11505	1.23286
0.796035	0.825037
1.08891	1.04848
Ctrl	Tac
1.33858	0.516147
0.854554	0.295656
0.80687	0.380898
1H
Ctrl	Tac		Ctrl	Tac
1.14	0.55		0.75	0.39
0.84	0.51		0.96	0.43
1.09	0.26		0.83	0.3
0.62	0.34		0.92	0.39
1.19	0.44		1.17	0.33
1.13	0.75		1.37	0.73
1G
Control	Tac
20.5	3.6
28.7	1.8
13.6	2.1
19.5	4.4
16.8	3.5
11.2	6.3

## Sheet: fig2
2C
WT	WT+Tac	MUT	MUT+Tac
107.948	43.4875	75.1284	66.4249
96.7966	45.21	70.3234	69.6887
93.8048	39.1357	70.2327	69.5074
97.2499	48.3832	67.5128	71.4113
111.031	39.7703	79.4802	64.7023
93.1701	38.8637	73.4059	75.4004
2D
WT	WT+Tac	MUT	MUT+Tac
18.9038	57.5577	17.1731	19.4808
16.0192	63.1346	16.4038	16.7885
18.1346	68.1346	16.2115	17.3654
17.1731	62.5577	16.9808	17.5577
17.5577	57.75	15.4423	20.6346
2E
WT	WT+Tac	MUT	MUT+Tac
1.10683	2.77768	0.437898	0.31634
0.908137	2.3799	0.458207	0.657505
0.985034	2.57628	0.580475	0.7063
WT	WT+Tac	MUT	MUT+Tac
1.2289	1.64345	0.767283	0.992379
0.825216	1.77726	0.442978	0.465226
0.945887	1.55561	0.639912	0.802244
2F
WT	WT+Tac	MUT	MUT+Tac
1.02	2.4	0.77	1.08
0.86	2.64	0.97	1.05
1.05	2.53	0.83	0.76
1.06	2.91	1.02	0.83
2G
shNC	shTFEB
0.91028	0.499252
1.10391	0.448243
0.985807	0.377614
2H
WT	WT+Tac	KD	KD+Tac
105.279	43.0432	43.3055	35.5245
104.586	57.3812	42.4312	31.3356
90.9803	59.392	50.1248	35.9616
97.2278	51.5236	42.2564	39.3713
108.876	53.7093	41.9066	36.4862
93.0514	47.7642	53.447	46.0157
2I
WT	WT+Tac	KD	KD+Tac
14.9412	65.3333	78.6667	85.5294
18.2745	58.2745	74.1569	82.9804
15.7255	57.4902	80.8235	95.5294
16.7059	64.9412	91.0196	80.2353
16.1177	69.451	82.5882	93.1765
2K
WT	WT+Tac	KD	KD+Tac
1.15	2.51	2.83	4.04
0.87	3.23	3.74	3.91
0.96	3.29	3.15	3.51
1.01	2.98	3.42	3.63
2J
WT	WT+Tac	KD	KD+Tac
1.07951	2.43153	2.37756	2.83307
0.933876	2.67604	2.81704	3.30554
0.986616	2.06165	2.46668	3.38114
WT	WT+Tac	KD	KD+Tac
1.07267	1.85563	1.63124	2.67104
0.843163	2.23906	2.34371	3.07597
1.08417	2.31549	1.85138	2.81049
WT	WT+Tac	KD	KD+Tac
1.00903	0.375961	0.253949	0.025464
1.11229	0.517027	0.244004	0.140125
0.878682	0.54624	0.281578	0.131847

## Sheet: fig3
3A
LV-NC	LV-TFEB Mut
0.797327	6.93787
1.1926	5.33977
1.01007	5.31149
3B
WT	WT+Tac	MUT	MUT+Tac
1.74149	1.45612	1.46266	1.51057
1.38232	1.09682	1.64122	1.53397
1.5456	1.38947	1.20437	1.7169
1.69158	1.341	1.53061	1.76651
1.55689	1.08923	1.71821	1.32422
1.57028	1.22231	1.4106	1.60858
3C
WT	WT+Tac	MUT	MUT+Tac
14.1836	113.385	24.7369	39.2582
49.3894	82.1468	49.1361	55.6369
28.8738	74.6329	58.7607	29.6336
43.0574	126.217	47.7853	34.4459
47.3632	101.903	44.155	50.9935
53.864	92.5313	36.05	81.8091
3D
WT	WT+Tac	MUT	MUT+Tac
10.9503	21.6739	9.38099	10.2703
11.9442	30.6713	9.85179	9.38099
14.769	23.6094	9.17175	13.6181
8.85789	26.1203	8.96251	16.7568
12.6766	28.8405	13.0427	11.8396
13.3566	21.0462	11.4211	17.4368
3F
WT	WT+Tac	MUT	MUT+Tac
1.36669	16.0819	1.47434	1.01808
1.53498	7.01445	0.429718	0.786971
0.371368	11.6314	1.30575	2.83298
1.04114	8.20291	2.47105	3.0129
0.957546	9.28481	0.824148	3.23615
0.855658	18.7694	1.18746	1.74054
3G
WT	WT+Tac	MUT	MUT+Tac
1.03	2.72	0.83	1.14
0.77	3.64	1.05	1.1
1.07	2.69	0.87	1.52
1.13	3.21	1.23	0.93
3H
WT	WT+Tac	MUT	MUT+Tac
1.3542	2.73853	1.28294	1.42977
0.758955	2.23964	0.578695	0.679973
0.88685	1.85055	0.714034	0.851319

## Sheet: fig4
4B
Vehicle	Tac 25	Tac 50	Tac 75
1.07	0.86	0.56	0.44
0.84	0.94	0.45	0.48
1.02	0.9	0.62	0.53
1.07	0.79	0.67	0.6
4C
Vehicle	Tac 25	Tac 50	Tac 75
1.06066	1.05735	0.549343	0.389677
1.11269	0.926838	0.647228	0.462571
0.826645	0.655969	0.413855	0.332904
4D
Ctrl	Tac
1.07	0.48
1.14	0.57
0.83	0.77
1.21	0.52
0.82	0.5
0.92	0.42
4G
IgG	TFEB		IgG	TFEB
0.06	0.81		0.05	0.96
0.02	0.74		0.02	0.87
0.04	0.89		0.04	0.85
0.04	0.88		0.05	1.04
4I
WT + Vector	WT + TFEB		Mut + Vector	Mut + TFEB
1.06382	2.14		0.955071	0.891621
0.957806	2.02242		0.849602	0.984367
0.978375	2.36513		0.995388	1.0284
WT + Vector	WT + TFEB		Mut + Vector	Mut + TFEB
0.940692	2.77397		0.983238	0.95547
1.02564	3.22323		0.904918	0.941568
1.03366	2.91202		0.991194	1.07066
4J
LV-NC	LV-TFEB Mut
1.01	2.08
0.91	2.49
0.99	2.05
1.1	2.46
shNC	shTFEB
1.11	0.49
1.02	0.43
1.06	0.35
1.23	0.32
4K
LV-NC	LV-TFEB Mut
0.861716	1.52034
0.999079	1.63888
1.1392	1.86543
shNC	shTFEB
0.992728	0.473824
0.872103	0.389935
1.13517	0.535648

## Sheet: fig5
5A
LV-NC	LV-GADD45α
0.961187	2.39276
1.17365	2.0693
0.865162	2.24834
5B
WT+T	TFEB KD+T	G45 OE+T	TFEB KD+G45 OE+T
96.6678	80.8746	148.005	149.082
94.3265	97.4988	160.924	135.674
112.55	70.3602	146.248	172.308
103.105	73.5957	154.951	140.745
92.163	76.0058	177.677	147.888
101.187	82.9294	156.763	152.701
5C
WT+T	TFEB KD+T	G45 OE+T	TFEB KD+G45 OE+T
82	82.4	25.2	44.4
77.8	94.6	30.6	41.6
72.6	97.2	32.2	37.8
86.2	93.6	30.4	46.2
71.8	88.8	26	34.8
5D
WT+T	TFEB KD+T	G45 OE+T	TFEB KD+G45 OE+T
1.06	1.4	0.58	0.84
0.81	1.58	0.79	0.78
1.07	1.24	0.61	0.8
1.06	1.17	0.6	0.67
5E
WT+T	TFEB KD+T	G45 OE+T	TFEB KD+G45 OE+T
0.983378	1.35597	0.300051	0.93033
0.926766	1.12632	0.455118	0.588259
1.08986	1.02665	0.503697	0.762485
WT+T	TFEB KD+T	G45 OE+T	TFEB KD+G45 OE+T
0.888908	0.967093	0.693455	0.722806
1.12559	1.36456	0.488763	0.773258
0.985501	1.1605	0.441635	0.586439
5G
shNC	shGADD45α
0.894537	0.389598
1.03092	0.536358
1.07454	0.486573
5H
WT+T	TFEB Mut+T	G45 KD+T	TFEB Mut+G45 KD+T
103.078	186.298	89.4182	83.8533
96.2479	177.192	94.9831	93.4654
101.813	195.658	86.1299	104.848
97.5126	185.54	76.5177	98.2715
93.2125	168.845	83.0944	96.2479
108.137	174.41	88.4064	88.6594
5I
WT+T	TFEB Mut+T	G45 KD+T	TFEB Mut+G45 KD+T
75	25.2	84.8	82.2
75.8	22.2	90	74
70.8	29.4	75.6	73
77.6	26.6	81	76.2
64.8	23.6	82.2	67
5J
WT+T	TFEB Mut+T	G45 KD+T	TFEB Mut+G45 KD+T
1.08	0.55	1.38	1.19
1.01	0.61	1.52	1.59
1.08	0.65	1.32	1.36
0.83	0.68	1.2	1.13
5K
WT+T	TFEB Mut+T	G45 KD+T	TFEB Mut+G45 KD+T
1.00445	0.213394	1.40824	1.03182
1.07227	0.33869	1.38135	1.20156
0.92328	0.303887	1.62843	1.15381
WT+T	TFEB Mut+T	G45 KD+T	TFEB Mut+G45 KD+T
0.841378	0.35344	2.08318	1.50687
1.1095	0.494943	1.71176	1.383
1.04912	0.502716	1.60023	1.69147

## Sheet: fig6
6A
LV-NC	LV-GADD45α
0.879169	1.80495
1.24178	2.0638
0.879046	2.42652
6B
WT	WT+Tac	GADD45α OE	GADD45α OE+Tac
1.60612	1.12313	1.80868	1.53846
1.68252	1.13304	1.64066	1.62037
1.54723	1.54024	1.97342	1.70635
1.5919	1.34974	1.50794	1.31283
1.32709	1.0142	1.36986	1.76584
1.71449	0.990099	1.6881	1.47176
6C
WT	WT+Tac	GADD45α OE	GADD45α OE+Tac
45.816	79.3749	21.4709	51.7332
22.3163	62.1305	45.1397	33.728
43.3646	58.7492	31.1075	31.8683
31.1075	95.943	38.2927	63.1449
22.4853	58.4956	44.9706	49.0281
30.1777	94.8441	48.521	27.6417
6D
WT	WT+Tac	GADD45α OE	GADD45α OE+Tac
12.8504	25.2117	13.3584	16.9708
9.52023	30.2916	14.8824	16.4628
10.9878	24.7037	12.5118	20.5832
13.6971	29.6707	9.46378	16.0113
10.7056	24.0828	15.3904	14.6002
16.0113	32.1543	12.794	23.5748
6F
WT	WT+Tac	GADD45αOE	GADD45αOE+Tac
1.54233	8.74078	1.01222	0.547908
0.344729	15.0009	0.366299	3.30931
0.275842	17.2204	0.569975	1.40555
0.214213	5.86516	0.464807	1.43557
2.25187	15.2089	1.1985	0.782001
0.934186	8.97427	0.092743	4.29956
6G
WT	WT+Tac	GADD45αOE	GADD45αOE+Tac
0.92	2.06	0.73	0.93
0.89	2.28	0.88	0.96
0.92	2.26	0.74	1.23
1.27	2.93	0.97	0.79
6H
WT	WT+Tac	GADD45α OE	GADD45α OE+Tac
1.19878	1.90389	0.775386	1.03404
0.813863	1.70039	0.841168	1.05072
0.987356	2.03088	1.09933	1.42501
WT	WT+Tac	GADD45α OE	GADD45α OE+Tac
0.834185	3.87776	0.676778	0.8639
0.926644	3.07373	0.753998	1.19254
1.23917	3.17568	0.996484	1.19312

## Sheet: suppl fig 1
S1A
LV-NC	LV-TFEB Mut
11.21	62.07
8.29	55.95
6.69	73.22
S1B
LV-NC	LV-TFEB Mut
0.808645	2.25874
1.13112	2.69639
1.06024	2.69916
S1C
LV-NC	LV-TFEB Mut
0.97	3.17
0.91	4.85
0.96	4.2
1.16	3.43
S1D
LV-NC	LV-TFEB Mut
1.07	3.13
0.91	3.9
1.18	2.75
0.84	2.85
S1E
Tac 0	Tac 25	Tac 50	Tac 75
100.683	69.775	45.346	19.481
92.9032	66.9836	50.2576	18.4726
104.277	58.719	43.0601	18.0617
93.5377	69.278	50.291	15.6824
111.871	61.6528	43.0327	14.5844
96.7276	68.3946	44.6126	15.0516
S1F
LV-NC	LV-NC+Tac	LV-TFEB Mut	LV-TFEB Mut+Tac
1.10077	0.517947	1.884	1.70613
0.862054	0.694633	1.77644	1.45156
1.03718	0.404738	2.08005	1.2435

## Sheet: suppl fig2
S2A
Vehicle	Torin 1
0.966789	3.62141
1.18	2.38517
0.853211	2.14029
S2B
Vehicle	Tac	Torin 1	Torin 1+Tac
1.74689	1.44462	1.31274	1.28359
1.618	1.1703	1.4345	1.36876
1.56726	1.30293	1.77165	1.56128
1.44163	1.25261	1.59091	1.72276
1.52108	1.2405	1.31868	1.48554
1.46042	1.10847	1.46379	1.48554
S2C
Vehicle	Tac	Torin 1	Torin 1+Tac
27.1009	79.023	27.6918	69.314
49.7271	93.3755	33.6861	30.8156
41.2845	118.957	18.3205	36.8943
17.6451	130.607	50.5714	41.2845
25.4123	133.309	30.4779	40.9468
27.3541	74.8017	54.455	55.1304
S2D
Vehicle	Tac	Torin 1	Torin 1+Tac
11.1595	18.8492	11.8396	13.6704
9.9041	21.2554	9.85179	16.4952
9.74717	23.871	9.32868	9.17175
10.5318	28.6835	9.32868	15.3967
15.3444	22.6155	13.8797	13.7228
14.0889	30.4098	9.11944	11.8396
S2F
Vehicle	Tac	Torin 1	Torin 1+Tac
0.224252	5.01109	0.511129	2.40624
1.04114	8.90668	0.136281	1.30526
0.662817	12.9893	1.3986	0.702379
1.16987	7.77597	1.31391	3.10494
0.1331	6.23573	0.44433	1.14373
0.672658	15.6903	0.254471	1.84293
S2G
Vehicle	Tac	Torin 1	Torin 1+tac
1.04	2.44	0.8	1.41
0.78	2.68	1	1.1
1.06	2.63	0.84	0.89
1.13	3.28	1.06	0.83
S2H
Vehicle	Tac	Torin 1	Torin 1+Tac
1.40343	2.15943	1.51485	1.56385
0.971672	2.30687	0.840601	1.01909
0.624896	2.60667	1.05006	1.45517

## Sheet: suppl fig3
S3A
Ctrl	Tac
1.07604	0.695244
1.08636	0.699785
0.837597	0.528075
S3B
LV-NC	LV-TFEB Mut
0.827499	5.21921
1.10303	4.61447
1.06947	4.35281
S3C
shNC	shTFEB
0.877359	0.477083
1.12283	0.395487
0.999813	0.493889

## Sheet: suppl fig4
S4A
tac	tac+T KD	TAC+G45 OE	TAC+T K+G45 OE
0.969999	0.67792	3.15205	2.86058
0.952753	0.832294	2.74101	2.70155
1.07725	0.782435	3.2406	2.69141
S4B
tac	tac+T KD	TAC+G45 OE	TAC+T K+G45 OE
0.98758	0.352898	1.07912	0.272833
0.860256	0.375334	0.886377	0.347682
1.15216	0.495178	0.907626	0.327324
S4C
tac	tac+t oe	tac+g45 kd	tac+t oe+g45 kd
1.05188	2.70351	0.607459	0.552096
0.990788	2.6588	0.584632	0.631393
0.957329	2.96851	0.471009	0.935113
S4D
tac	tac+t oe	tac+g45 kd	tac+t oe+g45 kd
1.06449	3.27797	0.878193	2.50317
0.868931	2.5793	0.82261	3.10651
1.06658	3.07344	1.08505	2.37319
